# Supplementary material for: Surpass Evolve Flow Diverter for the Treatment of Intracranial Aneurysm: A Systematic Review
Source: Brain Sci. 2022 Jun 20;12(6):810. doi: 10.3390/brainsci12060810 (PMC9221455; doi:10.3390/brainsci12060810)
Supplement: Supplementary file 1 [file brainsci-12-00810-s001.zip]

Archive with 1 entries (1 files):
- brainsci-1764555-supplementary.pdf
